# Supplementary material for: Ethylene Plays a Dual Role during Infection by Plasmodiophora brassicae of Arabidopsis thaliana
Source: Genes (Basel). 2022 Jul 22;13(8):1299. doi: 10.3390/genes13081299 (PMC9329982; doi:10.3390/genes13081299)
Supplement: Supplementary file 1 [file genes-13-01299-s001.zip]

Archive with 1 entries (1 files):
- genes-1816661-supplementary.pdf
